# Supplementary material for: New Hybrid Combination for Local Crucian Carp Germplasm Improvement: Dongting Lake Crucian Carp (♀) × Hefang Crucian Carp (♂)
Source: Int J Mol Sci. 2026 Jun 3;27(11):5049. doi: 10.3390/ijms27115049 (PMC13256677; doi:10.3390/ijms27115049)
Supplement: Supplementary file 1 [file ijms-27-05049-s001.zip]

Archive with 1 entries (1 files):
- ijms-4305335-supplementary.pdf
